# Supplementary material for: Age-Related Differences and Reliability of a Field-Based Fitness Test Battery in Young Trained Footballers: The Role of Biological Age
Source: Life (Basel). 2024 Nov 8;14(11):1448. doi: 10.3390/life14111448 (PMC11595939; doi:10.3390/life14111448)
Supplement: Supplementary file 1 [file life-14-01448-s001.zip]

Archive with 1 entries (1 files):
- life-3261649-supplementary.pdf
